# Supplementary material for: Use of Parsing Heuristics in the Comprehension of Passive Sentences: Evidence from Dyslexia and Individual Differences
Source: Brain Sci. 2022 Feb 1;12(2):209. doi: 10.3390/brainsci12020209 (PMC8869777; doi:10.3390/brainsci12020209)
Supplement: Supplementary file 1 [file brainsci-12-00209-s001.zip]

Archive with 1 entries (1 files):
- brainsci-1535572-supplementary.pdf
